# Supplementary material for: 1,3,6-Trigalloylglucose: A Novel Potent Anti-Helicobacter pylori Adhesion Agent Derived from Aqueous Extracts of Terminalia chebula Retz
Source: Molecules. 2024 Mar 5;29(5):1161. doi: 10.3390/molecules29051161 (PMC10935070; doi:10.3390/molecules29051161)
Supplement: Supplementary file 1 [file molecules-29-01161-s001.zip]

Archive with 1 entries (1 files):
- molecules-2864401-supplementary.pdf
